# Supplementary material for: Globally scalable glacier mapping by deep learning matches expert delineation accuracy
Source: Nat Commun. 2025 Jan 2;16:43. doi: 10.1038/s41467-024-54956-x (PMC11695715; doi:10.1038/s41467-024-54956-x)
Supplement: Supplementary file 3 — Source Data [file 41467_2024_54956_MOESM3_ESM.xlsx]

## Sheet: Figure 1
Figure 1
	RGI name	Glacier area, km2	Debris area, km2	Tidewater glacier area, km2	IoU
	Alaska	20140.2	5464.51	1785.24	0.912
	Greenland Periphery	6873.1	390.215	523.174	0.937
	Svalbard and Jan Mayen	4354.84	409.191	3240.85	0.936
	Scandinavia	927.092	37.4623	0	0.908
	Central Europe	1805.72	413.99	0	0.844
	Caucasus and Middle East	571.607	103.563	0	0.862
	Central, South West and South East Asia	6415.78	1839.68	0	0.774
	Low Latitudes	502.908	27.4032	0	0.903
	Southern Andes	7917.32	502.943	2002.03	0.952
	New Zealand	652.436	214.691	0	0.86
	Antarctic and Subantarctic	8090.84		0	0.949

## Sheet: Figure 3
Figure 3a													Figure 3b
	10 bins						100 bins							10 bins						100 bins
	bin_l	bin_r	Confidence	Accuracy	Count		bin_l	bin_r	Confidence	Accuracy	Count			bin_l	bin_r	Confidence	Accuracy	Count		bin_l	bin_r	Confidence	Accuracy	Count
	0	0.1	0.0413997	0.787169	76024379		0	0.01	0.00338742	0.590243	18440224			0	0.1	0.03332	0.522616	4327762		0	0.01	0.00333682	0.507017	1372464
	0.1	0.2	0.170719	0.996328	476260034		0.01	0.02	0.0147769	0.708093	8277280			0.1	0.2	0.147117	0.554635	1805393		0.01	0.02	0.0147315	0.516053	566585
	0.2	0.3	0.232384	0.998764	550014		0.02	0.03	0.0248895	0.767744	6800494			0.2	0.3	0.248414	0.5703	1388459		0.02	0.03	0.0248579	0.521126	433450
	0.3	0.4	0.345786	0.99933	219261		0.03	0.04	0.0349376	0.811476	6161413			0.3	0.4	0.34895	0.582522	1177336		0.03	0.04	0.0349019	0.527075	366375
	0.4	0.5	0.446055	0.999737	133112		0.04	0.05	0.0449652	0.847217	5831302			0.4	0.5	0.449024	0.592173	1039762		0.04	0.05	0.0449306	0.530021	321023
	0.5	0.6	0.546062	0.999906	85063		0.05	0.06	0.0549957	0.877828	5735575			0.5	0.6	0.57594	0.608005	2262707		0.05	0.06	0.0549429	0.533821	292079
	0.6	0.7	0.645876	0.999981	53530		0.06	0.07	0.0650053	0.898438	5753755			0.6	0.7	0.645863	0.660178	10020788		0.06	0.07	0.0649251	0.537713	267306
	0.7	0.8	0.744268	1	30122		0.07	0.08	0.0750445	0.916735	5944103			0.7	0.8	0.752686	0.755066	12953626		0.07	0.08	0.0749002	0.540733	249476
	0.8	0.9	0.839948	1	11328		0.08	0.09	0.085051	0.931698	6302400			0.8	0.9	0.856002	0.856743	19638896		0.08	0.09	0.0848885	0.542538	235893
	0.9	1	0.940164	1	2805		0.09	0.1	0.095063	0.94605	6777833			0.9	1	0.993273	0.993445	498754919		0.09	0.1	0.0949137	0.546073	223111
							0.1	0.11	0.105076	0.957676	7356479									0.1	0.11	0.104943	0.547689	213541
							0.11	0.12	0.115108	0.966297	8234773									0.11	0.12	0.114981	0.548759	203585
							0.12	0.13	0.125139	0.973341	9555194									0.12	0.13	0.124967	0.550148	194266
							0.13	0.14	0.135188	0.980458	11533989									0.13	0.14	0.134967	0.555913	188517
							0.14	0.15	0.145311	0.98673	15556518									0.14	0.15	0.144999	0.552933	180246
							0.15	0.16	0.155442	0.99192	23983641									0.15	0.16	0.154963	0.55276	174108
							0.16	0.17	0.165926	0.99709	54525897									0.16	0.17	0.164961	0.557171	170350
							0.17	0.18	0.175924	0.999504	211212768									0.17	0.18	0.174971	0.558606	163942
							0.18	0.19	0.183109	0.999876	129399230									0.18	0.19	0.184949	0.562484	160705
							0.19	0.2	0.19246	0.999955	4901545									0.19	0.2	0.194969	0.564877	156133
							0.2	0.21	0.203373	0.999367	207058									0.2	0.21	0.205021	0.56094	153314
							0.21	0.22	0.214618	0.998104	57482									0.21	0.22	0.215064	0.56737	148552
							0.22	0.23	0.224904	0.99757	43628									0.22	0.23	0.224997	0.568725	143892
							0.23	0.24	0.234928	0.998394	40472									0.23	0.24	0.234977	0.567927	143131
							0.24	0.25	0.244983	0.998449	38028									0.24	0.25	0.244968	0.568831	137809
							0.25	0.26	0.254927	0.998461	36379									0.25	0.26	0.254919	0.571001	136203
							0.26	0.27	0.264954	0.998374	34439									0.26	0.27	0.264981	0.571889	135897
							0.27	0.28	0.274929	0.998677	32492									0.27	0.28	0.275031	0.576832	131612
							0.28	0.29	0.284964	0.999125	30861									0.28	0.29	0.284993	0.576167	128907
							0.29	0.3	0.294965	0.99904	29175									0.29	0.3	0.295021	0.575808	129142
							0.3	0.31	0.304966	0.998981	27485									0.3	0.31	0.305024	0.576609	124332
							0.31	0.32	0.314952	0.999306	25954									0.31	0.32	0.314993	0.57959	124507
							0.32	0.33	0.324939	0.999024	24578									0.32	0.33	0.324985	0.581483	121534
							0.33	0.34	0.334975	0.999567	23083									0.33	0.34	0.334963	0.576524	118649
							0.34	0.35	0.344914	0.999189	22196									0.34	0.35	0.344978	0.582609	118819
							0.35	0.36	0.354949	0.999668	21090									0.35	0.36	0.355015	0.585912	116748
							0.36	0.37	0.364966	0.999213	20322									0.36	0.37	0.364993	0.583923	114075
							0.37	0.38	0.374942	0.99963	18939									0.37	0.38	0.37498	0.585628	114098
							0.38	0.39	0.384964	0.999562	18271									0.38	0.39	0.384998	0.585607	111954
							0.39	0.4	0.394935	0.999366	17343									0.39	0.4	0.395028	0.588492	112620
							0.4	0.41	0.40495	0.999446	16236									0.4	0.41	0.405067	0.588344	110500
							0.41	0.42	0.414956	0.99968	15609									0.41	0.42	0.415039	0.588076	107243
							0.42	0.43	0.42491	0.99946	14809									0.42	0.43	0.424965	0.591128	107530
							0.43	0.44	0.43496	0.999858	14088									0.43	0.44	0.435023	0.591793	106659
							0.44	0.45	0.444946	0.999926	13507									0.44	0.45	0.445086	0.589141	103712
							0.45	0.46	0.454913	0.999846	13013									0.45	0.46	0.455	0.592974	101873
							0.46	0.47	0.465001	0.99992	12572									0.46	0.47	0.464914	0.594257	101483
							0.47	0.48	0.474961	0.999658	11684									0.47	0.48	0.474948	0.595952	102171
							0.48	0.49	0.484994	0.999909	11048									0.48	0.49	0.484926	0.595067	99288
							0.49	0.5	0.494968	0.99981	10546									0.49	0.5	0.494904	0.595833	99303
							0.5	0.51	0.50498	0.999904	10387									0.5	0.51	0.504988	0.598214	98769
							0.51	0.52	0.514986	1	10047									0.51	0.52	0.515007	0.598045	97302
							0.52	0.53	0.524961	1	9425									0.52	0.53	0.525016	0.600195	97545
							0.53	0.54	0.534917	0.99989	9057									0.53	0.54	0.534999	0.598572	94129
							0.54	0.55	0.544973	0.999766	8541									0.54	0.55	0.544931	0.60339	94390
							0.55	0.56	0.55489	1	8280									0.55	0.56	0.554963	0.600468	93522
							0.56	0.57	0.564928	0.999873	7897									0.56	0.57	0.564949	0.604923	91724
							0.57	0.58	0.574936	1	7484									0.57	0.58	0.575001	0.601855	94119
							0.58	0.59	0.584957	0.999722	7193									0.58	0.59	0.585011	0.605214	89750
							0.59	0.6	0.594954	0.999852	6752									0.59	0.6	0.595018	0.612142	1411457
							0.6	0.61	0.604989	0.999847	6550									0.6	0.61	0.604914	0.622587	1293717
							0.61	0.62	0.614984	1	6381									0.61	0.62	0.614938	0.632436	1188776
							0.62	0.63	0.624994	1	5971									0.62	0.63	0.624952	0.64269	1105954
							0.63	0.64	0.634932	1	5721									0.63	0.64	0.634959	0.653833	1040922
							0.64	0.65	0.64497	1	5494									0.64	0.65	0.644963	0.662015	989636
							0.65	0.66	0.654918	1	5194									0.65	0.66	0.654968	0.669056	945731
							0.66	0.67	0.664908	1	4908									0.66	0.67	0.664974	0.676406	907903
							0.67	0.68	0.674977	1	4621									0.67	0.68	0.674979	0.683931	878729
							0.68	0.69	0.685009	1	4459									0.68	0.69	0.684978	0.693936	844929
							0.69	0.7	0.695006	1	4231									0.69	0.7	0.69499	0.700456	824491
							0.7	0.71	0.70491	1	4007									0.7	0.71	0.705489	0.707478	908601
							0.71	0.72	0.71493	1	3669									0.71	0.72	0.714965	0.719079	1361303
							0.72	0.73	0.724902	1	3511									0.72	0.73	0.724981	0.728017	1304606
							0.73	0.74	0.734952	1	3302									0.73	0.74	0.734978	0.737627	1259301
							0.74	0.75	0.744942	1	3112									0.74	0.75	0.744966	0.748474	1216980
							0.75	0.76	0.754973	1	2970									0.75	0.76	0.754972	0.756833	1184924
							0.76	0.77	0.764884	1	2701									0.76	0.77	0.765278	0.766223	1248338
							0.77	0.78	0.775032	1	2497									0.77	0.78	0.774979	0.775585	1525773
							0.78	0.79	0.785042	1	2281									0.78	0.79	0.784979	0.787823	1488006
							0.79	0.8	0.794799	1	2072									0.79	0.8	0.794985	0.797267	1455794
							0.8	0.81	0.804929	1	1823									0.8	0.81	0.80497	0.806013	1432532
							0.81	0.82	0.814836	1	1590									0.81	0.82	0.815103	0.815536	1673098
							0.82	0.83	0.824899	1	1406									0.82	0.83	0.824986	0.825402	1680256
							0.83	0.84	0.834874	1	1354									0.83	0.84	0.834985	0.835535	1659516
							0.84	0.85	0.844863	1	1144									0.84	0.85	0.845137	0.845656	1711051
							0.85	0.86	0.854751	1	1089									0.85	0.86	0.854986	0.855603	1896275
							0.86	0.87	0.864858	1	945									0.86	0.87	0.864998	0.867181	1879402
							0.87	0.88	0.874785	1	776									0.87	0.88	0.875366	0.876574	2076261
							0.88	0.89	0.88475	1	639									0.88	0.89	0.885	0.88552	2788008
							0.89	0.9	0.894838	1	562									0.89	0.9	0.895085	0.895292	2842497
							0.9	0.91	0.904879	1	488									0.9	0.91	0.905013	0.905508	3175141
							0.91	0.92	0.914966	1	437									0.91	0.92	0.915255	0.915309	3476160
							0.92	0.93	0.92495	1	345									0.92	0.93	0.925032	0.925858	4106469
							0.93	0.94	0.934667	1	295									0.93	0.94	0.935077	0.934828	4431531
							0.94	0.95	0.944743	1	274									0.94	0.95	0.945314	0.945715	5155515
							0.95	0.96	0.954667	1	212									0.95	0.96	0.95536	0.955675	6732765
							0.96	0.97	0.964519	1	189									0.96	0.97	0.965378	0.96567	10276472
							0.97	0.98	0.974563	1	171									0.97	0.98	0.975192	0.975161	14120105
							0.98	0.99	0.985196	1	159									0.98	0.99	0.985725	0.98583	25483106
							0.99	1	0.996016	1	235									0.99	1	0.998788	0.99896	421797655

## Sheet: Figure S4
Figure S4
	ID/Name	n_p	Estimated IoU	IoU
	ALP-10-5	18608	0.661095	0.673525
	ALP-10-7	60932	0.666311	0.713108
	ALP-11-4	10735	0.659763	0.699321
	ALP-11-5	5495	0.471825	0.431062
	ALP-15-10	38577	0.811324	0.898398
	ALP-16-14	24982	0.751185	0.8287
	ALP-17-13	28913	0.867858	0.942863
	ALP-18-16	129670	0.836793	0.856527
	ALP-18-18	4189	0.541193	0.741815
	ALP-19-14	32746	0.819525	0.828888
	ALP-21-12	425895	0.872247	0.893622
	ALP-21-19	44	0.043452	0.0648968
	ALP-22-13	298650	0.826383	0.866987
	ALP-22-19	118441	0.830379	0.873149
	ALP-22-21	403114	0.887713	0.903925
	ALP-23-16	86826	0.860245	0.933547
	ALP-23-45	0	0	1.2285e-09
	ALP-25-13	5780	0.727782	0.697563
	ALP-25-22	5525	0.616167	0.763499
	ALP-25-40	0	0	6.57895e-09
	ALP-25-48	3	0.00189021	0.00113679
	ALP-25-50	93200	0.877005	0.884673
	ALP-25-51	29174	0.653066	0.683508
	ALP-25-53	1122	0.329968	0.289282
	ALP-26-15	15364	0.73205	0.682337
	ALP-26-42	18086	0.759471	0.852068
	ALP-27-19	94201	0.881493	0.934056
	ALP-27-29	7587	0.811412	0.953729
	ALP-27-47	1018	0.383596	0.425155
	ALP-28-19	841	0.366261	0.54807
	ALP-28-35	18361	0.748752	0.76403
	ALP-28-36	2246	0.635604	0.828283
	ALP-28-63	15132	0.808545	0.790867
	ALP-28-66	0	0	4.06009e-10
	ALP-28-67	1939	0.468662	0.340483
	ALP-29-26	157773	0.835572	0.84715
	ALP-29-30	3200	0.612021	0.557903
	ALP-29-35	3648	0.534483	0.364355
	ALP-29-38	2190	0.520906	0.657878
	ALP-29-39	0	0	6.76133e-10
	ALP-29-42	382	0.251431	0.285604
	ALP-31-27	1765	0.407331	0.357573
	ALP-31-33	17	0.0195887	0.0315985
	ALP-31-43	2712	0.656737	0.853828
	ALP-32-29	87335	0.859268	0.896279
	ALP-32-43	0	0	8.33333e-09
	ALP-33-57	0	0	5e-07
	ALP-33-65	20130	0.827913	0.836609
	ALP-34-69	55	0.0453007	0.0726552
	ALP-34-75	17644	0.70529	0.673885
	ALP-35-62	1328	0.402153	0.43204
	ALP-35-64	19337	0.650511	0.646934
	ALP-35-66	17655	0.70893	0.693401
	ALP-35-70	21423	0.653151	0.505611
	ALP-35-71	197482	0.890946	0.831374
	ALP-35-75	0	0	2.52525e-09
	ALP-35-78	559	0.248814	0.339035
	ALP-35-79	1786	0.449547	0.367018
	ALP-39-81	50248	0.880278	0.895161
	ALP-8-14	111	0.0660359	0.0707908
	AN13-21-66	127374	0.876878	0.902048
	AN13-21-69	154476	0.841536	0.89187
	AN13-21-74	118419	0.880124	0.898613
	AN13-22-62	45381	0.744923	0.648229
	AN13-22-71	156302	0.915473	0.928225
	AN13-22-79	201447	0.958382	0.971409
	AN13-23-58	16571	0.630722	0.653932
	AN13-23-62	4880	0.577648	0.657585
	AN13-23-67	16278	0.53448	0.646193
	AN13-23-68	12576	0.641633	0.635009
	AN13-23-71	109074	0.957123	0.977542
	AN13-23-75	172765	0.920376	0.937995
	AN13-24-58	18852	0.60833	0.671887
	AN13-24-65	3489	0.439352	0.716055
	AN13-24-70	84792	0.900856	0.942112
	AN13-24-73	207986	0.962133	0.980556
	AN13-24-76	197588	0.97679	0.990145
	AN13-24-77	235768	0.982056	0.992284
	AN13-25-63	127498	0.90656	0.88544
	AN13-25-64	66023	0.728039	0.800327
	AN13-25-73	247940	0.979888	0.983907
	AN13-25-74	252419	0.989127	0.992371
	AN13-25-76	248388	0.989085	0.991519
	AN13-25-77	258204	0.99828	0.999547
	AN13-26-62	151370	0.901465	0.919781
	AN13-26-70	237039	0.983576	0.972372
	AN13-26-71	245848	0.965502	0.976788
	AN13-27-76	258660	0.997117	0.999992
	AN4-112-210	0	0	7.16332e-10
	AN4-113-196	771704	0.948282	0.917569
	AN4-113-211	996662	0.996477	0.998959
	AN4-113-212	796971	0.983255	0.9945
	AN4-114-194	949921	0.957817	0.914883
	AN4-114-196	974093	0.990852	0.974482
	AN4-114-204	86339	0.819272	0.880635
	AN4-114-208	180041	0.851288	5.54299e-12
	AN4-114-212	705248	0.97532	0.932759
	AN4-114-214	637452	0.979519	0.98419
	AN4-115-200	665779	0.954204	0.956883
	AN4-115-207	755020	0.9265	0.932944
	AN4-116-195	921218	0.961544	0.961509
	AN4-116-196	901122	0.929939	0.953266
	AN4-116-202	994037	0.993917	0.996519
	AN4-116-206	986928	0.986508	0.994164
	AN4-116-212	21317	0.386326	0.425203
	AN4-117-198	996936	0.97751	0.974909
	AN4-117-203	985675	0.962417	0.990226
	AN4-117-212	496804	0.840665	0.879024
	AN4-118-195	986097	0.970953	0.956728
	AN4-118-200	49793	0.560298	1.77974e-11
	AN4-118-208	965633	0.990418	0.993749
	AN4-118-209	983652	0.993074	0.997105
	AN4-118-210	720334	0.9079	0.932062
	AN4-118-211	567947	0.925692	0.949451
	AN4-118-212	315738	0.909154	0.924237
	AN4-119-201	74081	0.788101	0.858145
	AN4-119-203	812609	0.896487	0.888333
	AN4-119-207	16447	0.749832	0.80001
	AN4-119-208	255029	0.895687	0.936058
	AN4-120-201	0	0	2.89855e-09
	AN4-120-203	208525	0.793685	0.648397
	AN4-121-205	0	0	1
	AN4-121-206	4087	0.180945	2.4325e-10
	AN4-121-207	550	0.167209	0.226752
	AN4-123-201	998385	0.98798	0.994072
	AN4-123-206	826943	0.964869	0.978192
	AN4-123-213	778774	0.96464	0.976285
	AN4-125-201	321439	0.904973	0.981289
	AWA-177-297	465703	0.79205	0.801632
	AWA-178-285	228507	0.791375	0.799076
	AWA-179-282	1132186	0.996078	0.999712
	AWA-179-283	1132194	0.996228	0.999719
	AWA-179-285	1131643	0.990887	0.999233
	AWA-179-288	612940	0.756602	0.816756
	AWA-179-293	21949	0.450488	0.363371
	AWA-179-294	440316	0.736717	0.735328
	AWA-180-278	1132224	0.986878	0.999746
	AWA-180-280	1132477	0.989119	0.999969
	AWA-180-288	999489	0.924112	0.966262
	AWA-181-284	1112896	0.993283	0.994853
	AWA-181-285	882309	0.954768	0.932332
	AWA-181-286	807349	0.929218	0.904041
	AWA-181-289	589123	0.817975	0.847385
	AWA-181-294	919395	0.94651	0.926932
	AWA-181-296	550847	0.807916	0.864899
	AWA-182-281	744789	0.84696	0.903572
	AWA-182-283	672089	0.87559	0.913147
	AWA-182-287	888435	0.869631	0.895612
	AWA-182-288	888613	0.864664	0.894022
	AWA-183-279	831582	0.868483	0.91105
	AWA-183-280	841077	0.854833	0.857192
	AWA-183-290	1017596	0.935286	0.948034
	AWA-183-294	922320	0.886017	0.924493
	AWA-183-295	920631	0.902885	0.928385
	AWA-183-296	1107239	0.986511	0.992561
	AWA-184-293	945303	0.928512	0.950222
	AWA-184-294	1072289	0.961315	0.977378
	AWA-185-291	938553	0.901994	0.926127
	AWA-186-287	1094096	0.988351	0.987823
	AWA-186-290	1057440	0.976258	0.98385
	AWA-186-295	964537	0.933314	0.954898
	AWA-188-286	1059034	0.960368	0.975248
	AWA-189-278	795955	0.887988	0.909994
	AWA-189-282	683929	0.843163	0.876399
	AWA-189-285	926856	0.963181	0.972155
	AWA-190-278	702157	0.907458	0.842692
	AWA-190-282	762291	0.933827	0.967194
	AWA-191-278	451183	0.827187	0.612874
	AWA-191-282	493671	0.682033	0.735052
	AWA-192-280	450562	0.804251	0.746405
	AWA-192-285	916742	0.861059	0.919359
	AWA-193-272	374168	0.956489	0.973462
	AWA-193-273	343809	0.75902	0.822494
	AWA-193-279	497351	0.81813	0.835099
	AWA-193-282	782061	0.844362	0.86357
	AWA-193-283	828368	0.87736	0.885101
	AWA-194-272	318826	0.772074	0.899273
	AWA-194-279	638697	0.892377	0.928962
	AWA-194-280	774142	0.877405	0.902373
	AWA-195-272	620210	0.815382	0.874674
	AWA-195-275	778967	0.878392	0.915587
	AWA-196-266	177881	0.652395	0.76579
	AWA-196-272	989136	0.950391	0.962489
	AWA-196-273	955390	0.953776	0.966312
	AWA-196-281	649037	0.826819	0.908741
	AWA-196-282	542395	0.856397	0.886377
	AWA-197-269	737166	0.874691	0.924341
	AWA-197-281	294746	0.921333	0.891609
	AWA-198-271	523460	0.832928	0.891525
	AWA-198-277	415897	0.760165	0.804217
	AWA-198-283	477052	0.735531	0.541589
	AWA-199-271	306014	0.726523	0.42758
	AWA-199-274	174656	0.771503	0.779631
	CAU-21-39	57364	0.852512	0.858914
	CAU-24-30	147797	0.788219	0.831554
	CAU-24-33	192490	0.785648	0.8626
	CAU-25-31	187669	0.790157	0.822167
	CAU-25-32	268390	0.820735	0.860199
	CAU-25-33	292282	0.799088	0.837929
	CAU-26-30	362582	0.92045	0.928766
	CAU-26-33	12301	0.594104	0.685305
	GR-100-398	327468	0.796688	0.81672
	GR-101-399	899932	0.930573	0.952903
	GR-101-403	518159	0.927933	0.943699
	GR-101-410	45330	0.649259	0.60412
	GR-102-399	1033992	0.949352	0.965311
	GR-102-401	1085387	0.96409	0.974176
	GR-102-410	198635	0.823545	0.832
	GR-103-402	1089223	0.961198	0.97043
	GR-103-409	776209	0.814618	0.811965
	GR-104-398	989733	0.91037	0.947599
	GR-104-402	1224509	0.993956	0.996802
	GR-105-402	922488	0.933956	0.940352
	GR-106-397	1050763	0.950867	0.961362
	GR-106-399	1046058	0.948713	0.961902
	GR-106-401	1025635	0.951377	0.962221
	GR-106-403	1086038	0.967623	0.974683
	GR-106-404	1123427	0.973111	0.976745
	GR-106-405	760489	0.828365	0.882251
	GR-106-408	986947	0.894693	0.931065
	GR-107-404	1191293	0.978664	0.983699
	GR-108-403	1151691	0.97198	0.984746
	GR-108-405	1077479	0.925438	0.948904
	GR-108-407	855981	0.848046	0.904035
	GR-108-408	1005625	0.895692	0.920887
	GR-137-426	820450	0.938713	0.946934
	GR-137-431	859603	0.912553	0.926287
	GR-137-435	407537	0.81528	0.849049
	GR-138-427	1003709	0.950478	0.962183
	GR-138-428	942789	0.896814	0.919758
	GR-138-430	1174107	0.959402	0.978489
	GR-138-441	0	0	2.29885e-10
	GR-139-430	1064260	0.937898	0.968759
	GR-139-433	974263	0.89494	0.92799
	GR-139-434	979611	0.91843	0.941416
	GR-139-436	678981	0.866748	0.91197
	GR-139-438	445713	0.836928	0.827159
	GR-139-441	440953	0.831004	0.892784
	GR-139-443	820114	0.913023	0.954045
	GR-140-432	835209	0.868272	0.92293
	GR-140-433	953124	0.90352	0.946207
	GR-140-439	899007	0.906854	0.8789
	GR-140-443	818676	0.886516	0.942178
	GR-141-426	946220	0.930142	0.962051
	GR-141-443	32675	0.537112	0.347592
	GR-141-444	157037	0.831255	0.891205
	GR-142-429	127562	0.727181	0.81969
	GR-142-438	598018	0.838018	0.865952
	GR-142-442	4704	0.326022	0.286538
	GR-143-431	126312	0.793212	0.803606
	GR-143-433	890096	0.910968	0.950612
	GR-143-436	868724	0.918505	0.961769
	GR-143-437	886755	0.903654	0.931895
	GR-143-438	854653	0.890056	0.871362
	GR-145-432	250757	0.858682	0.919671
	GR-146-433	420854	0.879712	0.947139
	GR-147-426	1026512	0.960947	0.976521
	GR-147-431	45096	0.770949	0.700748
	GR-147-432	29851	0.730619	0.794149
	GR-147-435	207186	0.850625	0.903173
	GR-148-435	48186	0.803637	0.741293
	HMA-109-76	404506	0.800512	0.861736
	HMA-109-85	0	0	7.35565e-11
	HMA-110-80	515103	0.753307	0.813486
	HMA-110-83	197885	0.813076	0.925513
	HMA-111-78	576472	0.818729	0.869391
	HMA-112-78	311909	0.754605	0.799332
	HMA-112-82	48485	0.61267	0.641209
	HMA-112-83	2	0.000665681	0.000303721
	HMA-112-85	44115	0.542279	0.44672
	HMA-113-77	152199	0.763197	0.82403
	HMA-113-83	14415	0.526162	0.556049
	HMA-128-86	34198	0.672643	0.712597
	HMA-128-90	116154	0.734061	0.752763
	HMA-128-92	23738	0.63682	0.712967
	HMA-129-87	996138	0.938428	0.948105
	HMA-129-89	229376	0.759626	0.827092
	HMA-129-90	420949	0.823924	0.882562
	HMA-13-247	14584	0.696477	0.764599
	HMA-131-90	47674	0.518273	0.309834
	HMA-133-90	568726	0.766437	0.804468
	HMA-133-92	192408	0.657722	0.807876
	HMA-134-89	191138	0.781841	0.840169
	HMA-137-88	1821	0.430567	0.809546
	HMA-14-243	13102	0.369397	0.278667
	HMA-14-248	30513	0.618164	0.676247
	HMA-14-249	26151	0.617593	0.415184
	HMA-15-243	190297	0.722976	0.782287
	HMA-16-247	219717	0.801798	0.794517
	HMA-40-143	317984	0.614128	0.682027
	HMA-41-137	410662	0.710995	0.803593
	HMA-41-141	15279	0.376094	0.569791
	HMA-42-139	184898	0.553364	0.573681
	HMA-42-143	24873	0.367062	0.454311
	HMA-43-138	372174	0.646582	0.700112
	HMA-43-141	183441	0.52311	0.529754
	HMA-44-135	27881	0.427733	0.510818
	HMA-44-137	14771	0.405427	0.59177
	HMA-46-136	95497	0.584047	0.580854
	HMA-46-139	0	0	5.37634e-09
	HMA-69-103	100209	0.487435	0.486704
	HMA-70-100	5567	0.241372	0.185983
	HMA-70-102	1143	0.243772	0.0285515
	HMA-71-99	80365	0.656682	0.737729
	HMA-72-99	3976	0.478388	0.594314
	HMA-73-102	221903	0.731929	0.756466
	HMA-73-98	21315	0.547215	0.66931
	HMA-75-101	20588	0.400436	0.403651
	HMA-76-104	124492	0.689361	0.715638
	HMA-77-104	6330	0.607363	0.725237
	HMA-77-96	96761	0.650929	0.430984
	HMA-77-99	226708	0.74408	0.77576
	HMA-78-100	410832	0.764486	0.841647
	HMA-78-99	528204	0.78335	0.838808
	HMA-79-95	2417	0.30143	0.219878
	HMA-79-96	147170	0.731494	0.710099
	HMA-80-103	13547	0.642045	0.649043
	HMA-80-99	272795	0.757098	0.810696
	LL4-2-3	5427	0.544948	0.817151
	LL5-102-15	68068	0.798332	0.872256
	LL5-106-13	143541	0.851119	0.875074
	LL5-107-12	1824	0.436621	0.530815
	LL5-108-13	467723	0.88945	0.918625
	LL5-114-10	382315	0.862575	0.920036
	LL5-114-9	123802	0.780886	0.857657
	LL5-115-9	43127	0.863521	0.916786
	LL5-116-8	66542	0.816663	0.887743
	NZ1-10-11	241692	0.877327	0.895794
	NZ1-10-13	148157	0.877801	0.888028
	NZ1-10-14	164280	0.846337	0.852385
	NZ1-11-14	14389	0.81563	0.914819
	NZ1-12-15	884	0.348764	0.560606
	NZ1-12-17	19821	0.705329	0.700075
	NZ1-14-22	42576	0.808285	0.85533
	NZ1-15-19	2438	0.423517	0.429193
	NZ1-16-23	238	0.14379	0.66474
	NZ1-16-26	49021	0.704333	0.805442
	NZ1-18-25	1792	0.417665	0.661588
	NZ1-18-29	95528	0.682565	0.727357
	NZ1-19-30	575770	0.863569	0.889619
	NZ1-19-31	150578	0.735648	0.779336
	NZ1-19-35	0	0	6.89655e-09
	NZ1-20-31	669322	0.855919	0.901493
	NZ1-21-30	21995	0.737216	0.871971
	NZ1-21-36	305	0.117568	0.28971
	NZ1-22-39	0	0	3.84615e-09
	NZ1-23-34	8007	0.500181	0.382219
	NZ1-23-39	909	0.263551	0.343974
	NZ1-27-45	591	0.333121	0.746644
	NZ1-6-9	971	0.365796	0.687411
	NZ1-7-5	2643	0.543809	0.607949
	NZ1-7-7	4422	0.608438	0.623026
	NZ1-7-9	1605	0.539806	0.649911
	NZ1-8-10	36301	0.800208	0.792547
	NZ1-8-14	2435	0.510128	0.675199
	NZ1-8-8	90762	0.785592	0.796255
	NZ1-9-13	162721	0.844158	0.857386
	NZ1-9-15	35105	0.827274	0.832419
	SA-100-22	492240	0.940292	0.966239
	SA-101-18	329144	0.929106	0.951101
	SA-101-24	23524	0.80051	0.878616
	SA-101-26	56944	0.771369	0.876265
	SA-102-15	372730	0.911814	0.958387
	SA-102-26	336771	0.906137	0.936815
	SA-103-16	22112	0.872858	0.938427
	SA-103-18	598270	0.965058	0.96349
	SA-103-19	1053898	0.994353	0.997691
	SA-103-22	1066848	0.995318	0.998245
	SA-104-26	20862	0.725935	0.794987
	SA-104-27	553	0.161498	0.285197
	SA-105-18	289000	0.924536	0.906798
	SA-106-27	122814	0.838843	0.900417
	SA-107-19	105390	0.85442	0.877611
	SA-107-23	32036	0.836812	0.901988
	SA-107-25	20746	0.809691	0.852874
	SA-108-25	2481	0.547223	0.784886
	SA-109-27	54698	0.797927	0.859923
	SA-113-24	10075	0.696115	0.844063
	SA-114-22	6	0.00591077	0.0227273
	SA-114-27	68162	0.724495	0.732222
	SA-115-24	5519	0.674843	0.823183
	SA-115-26	20328	0.810423	0.925654
	SA-115-27	72438	0.835366	0.900524
	SA-147-32	241229	0.962944	0.981726
	SA-147-35	19518	0.681881	0.788066
	SA-147-38	0	0	1.41844e-09
	SA-148-32	155404	0.899182	0.927058
	SA-149-32	1625	0.503608	0.796025
	SA-150-33	11269	0.715197	0.663323
	SA-150-34	44164	0.814002	0.871772
	SA-151-37	882	0.2743	0.564961
	SA-151-38	349	0.194345	0.601036
	SA-153-34	129029	0.803539	0.837728
	SA-153-35	207259	0.785089	0.786829
	SA-153-39	1133	0.36022	0.462244
	SA-154-33	3494	0.680367	0.83134
	SA-156-32	85144	0.865734	0.889596
	SA-156-33	241599	0.861758	0.908356
	SA-157-36	1922	0.404565	0.501191
	SA-157-38	3914	0.576403	0.769312
	SA-157-39	4752	0.567531	0.782782
	SA-159-32	104721	0.758857	0.83401
	SA-165-40	178	0.0646664	0.046102
	SA-81-15	122111	0.863643	0.819799
	SA-81-16	964877	0.987539	0.994111
	SA-81-19	1058908	0.993028	0.997237
	SA-81-21	1054821	0.991174	0.991129
	SA-81-22	1056625	0.994658	0.995962
	SA-82-16	254669	0.887053	0.92095
	SA-82-17	440779	0.963705	0.980826
	SA-82-18	871433	0.976661	0.98058
	SA-84-19	1056847	0.993935	0.996825
	SA-84-27	38201	0.76379	0.83278
	SA-85-17	41149	0.901379	0.954882
	SA-85-18	390229	0.967599	0.967848
	SA-85-19	882941	0.96519	0.97554
	SA-85-22	818805	0.942443	0.95009
	SA-86-19	336561	0.940775	0.957805
	SA-86-21	170501	0.809018	0.570898
	SA-87-16	62025	0.85671	0.852393
	SA-87-19	677	0.299146	0.805699
	SA-87-27	254241	0.876166	0.897659
	SA-88-15	54362	0.81426	0.793646
	SA-88-17	0	0	1.26422e-09
	SA-88-21	3731	0.608615	0.751086
	SA-89-25	37001	0.768593	0.816435
	SA-90-25	77522	0.838352	0.876365
	SA-90-26	6792	0.624474	0.687121
	SA-91-22	36994	0.783477	0.833871
	SA-92-18	3556	0.601504	0.35383
	SA-92-20	7207	0.723135	0.833961
	SA-92-27	299034	0.898513	0.901874
	SA-93-17	43250	0.796707	0.800381
	SA-93-20	118786	0.831319	0.864307
	SA-93-23	21614	0.858346	0.846523
	SA-93-27	153392	0.867738	0.91614
	SA-94-15	4144	0.561727	0.572156
	SA-95-15	19344	0.807638	0.841556
	SA-95-21	427092	0.923133	0.945632
	SA-95-22	228101	0.903583	0.933972
	SA-95-23	85027	0.862812	0.907469
	SA-96-14	14363	0.692352	0.668414
	SA-96-22	355264	0.881702	0.920957
	SA-96-23	380791	0.905946	0.932639
	SA-97-16	137726	0.853304	0.846266
	SA-99-15	1921	0.50275	0.766621
	SA-99-19	1042977	0.990185	0.992846
	SA-99-26	6773	0.584165	0.685583
	SC1-19-17	9247	0.706192	0.863202
	SC1-22-14	0	0	1.7301e-09
	SC1-22-17	13619	0.865352	0.865391
	SC1-22-18	8	0.0139231	0.0237389
	SC1-23-15	4911	0.70339	0.695549
	SC1-24-17	1652	0.533241	0.723951
	SC1-25-15	44609	0.890759	0.932568
	SC1-25-17	326850	0.963668	0.981422
	SC1-25-19	39456	0.88808	0.946372
	SC1-26-17	215100	0.929596	0.966215
	SC1-26-18	324730	0.962259	0.977818
	SC1-26-20	176847	0.912598	0.961215
	SC1-26-21	18351	0.80739	0.885131
	SC1-28-16	55196	0.87352	0.926045
	SC1-28-17	16085	0.825471	0.911883
	SC1-28-20	202499	0.930078	0.952291
	SC1-28-25	8517	0.733983	0.637572
	SC1-28-26	2098	0.467227	0.392776
	SC1-30-17	0	0	6.66667e-09
	SC1-31-25	34744	0.853394	0.8557
	SC1-32-26	8075	0.595054	0.609991
	SC1-33-12	3288	0.691476	0.820747
	SC1-33-15	15611	0.723965	0.720084
	SC1-33-17	717	0.238477	0.213045
	SC1-34-13	0	0	5.24934e-10
	SC1-34-14	0	0	7.8125e-09
	SC1-34-25	4921	0.715659	0.743071
	SC2-55-82	62427	0.532459	0.574172
	SC2-58-81	14113	0.428989	0.466462
	SC2-59-87	27960	0.433234	0.0341945
	SC2-60-87	643463	0.921	0.951452
	SC2-61-81	25457	0.517787	3.92542e-11
	SVAL-10-51	1088872	0.945437	0.965463
	SVAL-10-56	922078	0.905636	0.947325
	SVAL-10-60	925764	0.913278	0.916807
	SVAL-11-48	1201092	0.974174	0.99017
	SVAL-11-53	759962	0.880708	0.894496
	SVAL-11-59	1193835	0.973798	0.977884
	SVAL-12-50	973454	0.923275	0.954842
	SVAL-12-51	970930	0.91799	0.937983
	SVAL-12-52	841017	0.916481	0.939073
	SVAL-12-59	1230915	0.982442	0.991778
	SVAL-13-54	862302	0.948516	0.883659
	SVAL-14-49	35378	0.689077	0.763557
	SVAL-14-61	1012043	0.923346	0.946589
	SVAL-15-49	127194	0.680235	0.711643
	SVAL-15-59	1223876	0.980245	0.987219
	SVAL-16-55	676236	0.932493	0.917872
	SVAL-16-57	674385	0.830216	0.831434
	SVAL-16-60	989651	0.910795	0.921539
	SVAL-16-61	948440	0.916388	0.937712
	SVAL-17-54	26728	0.75157	0.830884
	SVAL-17-56	78294	0.555465	0.460258
	SVAL-17-59	149868	0.745689	0.814518
	SVAL-18-51	82733	0.653186	0.700749
	SVAL-19-36	246795	0.925317	0.924493
	SVAL-19-50	10253	0.582856	0.451498
	SVAL-20-44	12097	0.536159	0.616045
	SVAL-20-46	40103	0.639397	0.735571
	SVAL-20-48	188507	0.754227	0.824436
	SVAL-21-45	35572	0.543313	0.663092
	SVAL-24-36	4802	0.48696	0.735717
	SVAL-25-47	0	0	8.33333e-08
	SVAL-26-48	224933	0.917978	0.951266
	SVAL-27-42	107677	0.638142	0.739265
	SVAL-27-48	28760	0.75483	0.88355
	SVAL-28-37	123589	0.641954	0.678494
	SVAL-29-36	203264	0.808912	0.915803
	SVAL-29-39	201313	0.797668	0.901362
	SVAL-29-41	345972	0.799857	0.873923
	SVAL-29-42	153653	0.710339	0.760289
	SVAL-30-39	740955	0.882106	0.941243
	SVAL-30-41	161920	0.723172	0.85131
	SVAL-31-39	966591	0.946199	0.950922
	SVAL-31-42	523343	0.881337	0.923691
	SVAL-31-46	77505	0.68533	0.827856
	SVAL-31-48	228906	0.843238	0.919163
	SVAL-32-37	474416	0.903833	0.930301
	SVAL-32-43	678778	0.852614	0.907689
	SVAL-32-44	457278	0.831636	0.898671
	SVAL-32-47	8707	0.370002	0.755717
	SVAL-33-39	343463	0.823384	0.873061
	SVAL-33-40	728665	0.88328	0.939865
	SVAL-33-42	615572	0.871327	0.924333
	SVAL-33-44	173123	0.72367	0.840037
	SVAL-34-11	842623	0.916556	0.950231
	SVAL-34-15	328875	0.884765	0.916796
	SVAL-34-18	610437	0.896103	0.929101
	SVAL-35-11	1161052	0.967184	0.983139
	SVAL-35-12	1097852	0.954807	0.97012
	SVAL-35-16	893083	0.925494	0.956125
	SVAL-35-17	1081145	0.951129	0.972843
	SVAL-36-11	944425	0.943222	0.971683
	SVAL-36-15	1269509	0.989675	0.995862
	SVAL-37-14	900020	0.922942	0.954338
	SVAL-38-14	1055413	0.946481	0.950834
	SVAL-38-8	63635	0.752705	0.873013
	SVAL-39-15	584346	0.873643	0.902036
	SVAL-4-57	418959	0.952036	0.977326
	SVAL-6-51	287056	0.933089	0.933888
	SVAL-6-53	956272	0.954803	0.979855
	SVAL-9-48	725675	0.907949	0.934484
	SVAL-9-50	46862	0.609735	0.719193
	SVAL-9-51	158067	0.870335	0.93795
	SVAL-9-54	22480	0.783283	0.850025
	SVAL-9-56	328378	0.936005	0.945205
	SVAL-9-61	346333	0.92163	0.960148
	SVAL-9-62	54966	0.760479	0.845993
	Swiss Alps	3442333	0.858728	0.865
	Southern Norway (SCA1)	8269228	0.895141	0.926
	Alaska	48450979	0.905757	0.914
	Southern Canada	24654359	0.886701	0.87

## Sheet: Figure S13
Figure S13
	Region name	Glacier area, km2	Debris area, km2	Todewater glacier area, km2	IoU
	Swiss Alps	336.731	98.1905	0	0.868
	Southern Norway (SCA1)	839.033	37.3914	0	0.933
	Alaska	5064.35	605.812	1955.82	0.912
	Southern Canada	2298.21	170.556	0	0.87
